# Supplementary material for: Clinical Effects of the Neutrophil-to-Lymphocyte Ratio/Serum Albumin Ratio in Patients with Gastric Cancer after Gastrectomy
Source: J Pers Med. 2023 Feb 28;13(3):432. doi: 10.3390/jpm13030432 (PMC10051294; doi:10.3390/jpm13030432)
Supplement: Supplementary file 1 [file jpm-13-00432-s001.zip]

Archive with 2 entries (2 files):
- Supplementary_Figure.pptx
- Supplementary_Table_S1-3_.pdf
